# Supplementary material for: Weighted Single-Step Genomic Best Linear Unbiased Prediction Method Application for Assessing Pigs on Meat Productivity and Reproduction Traits
Source: Animals (Basel). 2022 Jun 30;12(13):1693. doi: 10.3390/ani12131693 (PMC9264777; doi:10.3390/ani12131693)
Supplement: Supplementary file 1 [file animals-12-01693-s001.zip]

Archive with 1 entries (1 files):
- animals-1666279-supplementary.pdf
